# Supplementary material for: The perception of the stereo effect in bilateral and bimodal cochlear implant users and its contribution to music enjoyment
Source: PLoS One. 2020 Jul 6;15(7):e0235435. doi: 10.1371/journal.pone.0235435 (PMC7337296; doi:10.1371/journal.pone.0235435)
Supplement: S1 Table — (XLSX) [file pone.0235435.s001.xlsx]

## Sheet: Sheet1
		Freefield			Headphones			Freefield		Headphones
		Stereo	Mono	Double Mono	Stereo	Mono	Mono	Correct detection	Wrong detection	Correct detection	Wrong detection
MHH_SterMusCI_NH_01		23	1	1	25	0	0	23	2	25	0
MHH_SterMusCI_NH_02		24	0	1	25	0	0	24	1	25	0
MHH_SterMusCI_NH_03		24	0	1	25	0	0	24	1	25	0
MHH_SterMusCI_NH_04		20	1	4	25	0	0	20	5	25	0
MHH_SterMusCI_NH_05		24	1	0	20	4	1	24	1	20	5
MHH_SterMusCI_NH_06		23	1	1	24	1	0	23	2	24	1
MHH_SterMusCI_NH_07		24	1	0	25	0	0	24	1	25	0
MHH_SterMusCI_NH_08		24	0	1	25	0	0	24	1	25	0
MHH_SterMusCI_NH_09		25	0	0	25	0	0	25	0	25	0
MHH_SterMusCI_NH_10		25	0	0	25	0	0	25	0	25	0
		Freefield			DirectConnect/ComPilot			Freefield		DirectConnect/ComPilot
		Stereo	Mono	Double Mono	Stereo	Mono	Mono	Correct detection	Wrong detection	Correct detection	Wrong detection
MHH_SterMusCI_01		12	5	8	22	2	1	12	13	22	3
MHH_SterMusCI_02		17	3	5	21	1	3	17	8	21	4
MHH_SterMusCI_03		17	5	3	25	0	0	17	8	25	0
MHH_SterMusCI_04		17	1	7	25	0	0	17	8	25	0
MHH_SterMusCI_05		10	11	4	17	1	7	10	15	17	8
MHH_SterMusCI_06		22	1	2	25	0	0	22	3	25	0
MHH_SterMusCI_07		16	5	4	23	0	2	16	9	23	2
MHH_SterMusCI_08		9	9	7	25	0	0	9	16	25	0
MHH_SterMusCI_09		12	7	6	13	6	6	12	13	13	12
MHH_SterMusCI_10		11	8	6	22	2	1	11	14	22	3
MHH_SterMusCI_11		16	5	4	21	3	1	16	9	21	4
MHH_SterMusCI_12		11	9	5	24	1	0	11	14	24	1
MHH_SterMusCI_13		6	12	7	24	1	0	6	19	24	1
MHH_SterMusCI_14		8	10	7	20	1	4	8	17	20	5
MHH_SterMusCI_15		10	1	14	12	7	6	10	15	12	13
MHH_SterMusCI_16		14	2	9	16	7	2	14	11	16	9
MHH_SterMusCI_17		12	7	6	9	12	4	12	13	9	16
MHH_SterMusCI_18		14	5	6	22	2	1	14	11	22	3
MHH_SterMusCI_19		16	0	9	20	2	3	16	9	20	5
MHH_SterMusCI_20		19	2	4	21	1	3	19	6	21	4
MHH_SterMusCI_21		10	2	13	14	6	5	10	15	14	11
MHH_SterMusCI_22		11	7	7	14	6	5	11	14	14	11
MHH_SterMusCI_23		17	0	8	17	3	5	17	8	17	8
MHH_SterMusCI_24		8	9	8	11	7	7	8	17	11	14
MHH_SterMusCI_25		8	7	10	8	12	5	8	17	8	17
MHH_SterMusCI_26		10	8	7	16	4	5	10	15	16	9
MHH_SterMusCI_27		16	0	9	21	3	1	16	9	21	4
MHH_SterMusCI_29		20	1	4	19	3	3	20	5	19	6
MHH_SterMusCI_30		20	0	5	12	7	6	20	5	12	13

## Sheet: Sheet2
MHH_SterMusCI_NH_01	Mono	25	20	50	40	32	53	54	39	36	27	44	10	39	33	48	64	35	35	50	66	34	38	70	41	34
	Double Mono	50	62	22	60	60	55	39	55	60	57	50	30	68	75	35	60	34	67	52	17	65	73	49	62	57
	Stereo	70	85	60	57	76	86	70	77	81	80	65	80	70	60	77	70	77	76	80	80	76	87	87	68	80
MHH_SterMusCI_NH_02	Mono	62	28	80	90	45	40	73	60	40	70	30	41	71	71	80	74	35	73	71	27	45	28	61	57	76
	Double Mono	89	30	68	49	70	10	72	58	50	40	38	36	75	73	75	17	24	83	60	51	18	35	65	30	70
	Stereo	57	30	49	50	43	41	90	40	60	36	47	43	94	90	70	75	45	74	86	59	21	28	67	36	89
MHH_SterMusCI_NH_03	Mono	75	50	52	57	70	71	54	74	54	54	50	57	61	54	56	58	47	47	53	48	71	54	46	57	54
	Double Mono	71	72	72	66	68	47	55	48	77	78	54	73	71	74	80	76	72	66	70	75	66	59	94	76	74
	Stereo	90	90	98	90	92	91	94	89	91	91	87	91	90	95	90	92	88	90	85	93	88	92	72	89	90
MHH_SterMusCI_NH_04	Mono	68	60	84	100	100	54	50	50	90	65	80	75	46	68	79	65	100	76	57	90	85	78	80	100	61
	Double Mono	75	57	82	62	86	55	95	56	100	75	45	80	100	59	81	74	84	100	73	97	81	80	96	94	85
	Stereo	100	100	60	48	100	99	98	100	99	100	100	100	59	100	63	100	78	100	100	90	100	100	100	100	90
MHH_SterMusCI_NH_05	Mono	69	20	25	48	50	52	22	17	43	51	38	28	65	81	10	15	12	34	11	38	10	44	77	90	46
	Double Mono	69	10	45	17	65	44	61	18	33	66	61	33	65	77	90	14	20	94	40	90	91	32	76	92	46
	Stereo	33	51	81	7	24	99	99	52	60	98	57	73	40	98	33	13	90	70	34	94	11	70	76	100	55
MHH_SterMusCI_NH_06	Mono	12	56	33	14	48	47	46	15	52	14	20	37	48	20	50	50	42	59	5	38	21	50	20	46	19
	Double Mono	47	32	43	60	33	15	16	79	19	50	55	36	9	5	28	23	7	24	63	74	41	10	64	20	17
	Stereo	76	82	86	74	73	65	76	52	63	64	89	71	74	63	71	85	86	60	63	80	66	78	90	64	67
MHH_SterMusCI_NH_07	Mono	40	40	30	60	70	40	40	60	50	70	50	30	60	40	60	30	30	50	60	60	50	50	30	30	40
	Double Mono	30	40	60	40	60	50	50	50	50	50	60	50	50	30	40	50	50	40	70	40	50	80	50	50	50
	Stereo	70	40	90	80	50	70	69	70	70	80	80	100	70	70	60	70	70	70	90	68	70	90	60	70	60
MHH_SterMusCI_NH_08	Mono	30	50	30	50	80	10	60	50	20	42	10	70	20	34	70	20	30	60	27	0	50	80	60	30	76
	Double Mono	70	60	66	74	40	51	74	70	20	60	40	50	60	69	72	70	67	100	50	90	60	70	68	60	54
	Stereo	100	100	93	100	100	100	95	80	80	100	82	90	100	90	90	20	90	80	92	100	100	100	100	80	100
MHH_SterMusCI_NH_09	Mono	29	30	31	30	48	10	9	50	48	70	10	29	28	50	46	33	70	49	27	9	30	30	29	10	51
	Double Mono	49	50	51	51	70	30	30	27	48	49	31	31	50	50	53	31	69	50	30	49	50	50	50	10	50
	Stereo	71	68	70	71	30	71	70	70	70	88	50	69	68	70	71	70	67	70	50	51	29	90	71	49	69
MHH_SterMusCI_NH_10	Mono	28	68	75	74	56	0	27	54	64	77	42	50	70	39	61	67	53	71	69	77	72	68	75	67	63
	Double Mono	36	45	46	55	63	0	50	76	49	71	55	42	51	43	69	64	80	54	53	30	72	58	54	50	42
	Stereo	77	72	63	61	71	0	90	65	75	59	66	76	77	73	78	75	66	82	76	72	65	78	60	80	75
MHH_SterMusCI_01	Mono	40	42	49	62	41	63	78	50	60	40	32	61	65	48	49	84	67	64	52	65	50	71	40	60	30
	Double Mono	51	36	50	56	60	90	70	54	33	51	31	60	67	48	51	80	65	57	46	69	44	72	38	51	28
	Stereo	52	40	37	51	49	78	76	71	39	40	37	48	59	44	48	74	66	63	46	71	55	71	40	67	33
MHH_SterMusCI_02	Mono	70	100	70	80	100	80	90	70	90	80	80	90	80	90	90	90	100	100	100	70	90	70	80	80	80
	Double Mono	90	100	70	80	100	80	90	80	80	100	80	90	80	90	90	90	90	100	90	80	90	70	90	80	100
	Stereo	80	100	90	100	100	90	100	100	80	80	100	90	100	100	90	90	90	100	90	100	90	90	80	80	80
MHH_SterMusCI_03	Mono	70	91	52	0	0	27	57	33	50	0	31	50	29	8	32	30	50	49	10	70	51	67	90	48	30
	Double Mono	88	51	72	0	0	70	52	34	72	0	73	33	12	33	52	50	71	36	33	51	90	50	50	0	8
	Stereo	32	30	26	0	0	50	90	94	36	0	52	67	92	70	75	90	91	70	50	33	72	91	30	50	10
MHH_SterMusCI_04	Mono	20	49	20	20	27	30	10	20	90	80	65	37	10	20	20	54	20	20	50	60	60	40	19	70	20
	Double Mono	80	52	80	20	80	50	0	50	20	70	69	33	10	30	82	50	70	47	40	80	10	40	20	30	50
	Stereo	20	48	70	30	56	87	90	83	70	40	77	100	70	72	30	90	70	60	80	78	20	97	80	40	50
MHH_SterMusCI_05	Mono	49	39	35	53	33	96	29	100	43	87	100	43	97	33	81	47	98	33	48	35	84	31	31	97	30
	Double Mono	40	72	32	40	91	54	36	27	28	65	41	90	60	41	50	40	42	31	60	47	30	30	37	16	53
	Stereo	95	34	80	100	40	42	80	42	86	76	46	42	62	79	100	100	57	99	100	100	44	91	97	17	91
MHH_SterMusCI_06	Mono	46	36	33	0	61	24	39	38	47	69	45	68	58	39	46	39	64	47	56	77	56	62	70	50	43
	Double Mono	46	37	51	59	63	42	39	29	50	90	42	62	25	59	40	66	49	47	83	77	56	60	34	50	42
	Stereo	80	81	92	41	64	91	77	82	77	49	88	46	94	54	91	93	95	83	35	77	83	72	84	65	75
MHH_SterMusCI_07	Mono	50	50	52	51	56	51	50	49	53	36	60	52	50	57	54	54	69	52	53	52	50	52	53	53	49
	Double Mono	50	54	50	51	60	50	52	51	51	54	55	67	49	58	52	52	71	53	50	51	50	52	70	50	50
	Stereo	53	52	35	50	57	71	50	69	52	34	39	51	69	43	52	73	73	52	34	67	72	69	50	50	51
MHH_SterMusCI_08	Mono	40	76	92	70	90	80	66	96	40	37	46	50	84	34	90	90	96	50	79	94	68	65	87	75	48
	Double Mono	40	77	40	60	50	45	53	85	40	40	92	96	80	32	67	51	73	30	70	34	45	65	48	48	52
	Stereo	90	71	40	96	30	80	93	30	90	35	46	50	35	95	51	50	48	100	46	29	95	50	64	80	50
MHH_SterMusCI_09	Mono	51	58	47	78	72	53	37	67	63	53	71	72	76	55	54	85	58	67	53	71	38	73	58	52	72
	Double Mono	72	33	56	40	91	55	27	33	38	39	35	60	46	74	71	72	50	88	56	56	31	77	49	46	30
	Stereo	40	71	82	67	59	84	70	55	28	74	44	49	52	56	56	70	76	73	76	83	30	94	42	76	48
MHH_SterMusCI_10	Mono	60	57	64	80	100	90	90	53	97	59	70	62	64	81	60	62	60	62	61	96	97	60	94	94	66
	Double Mono	70	60	63	60	70	62	61	55	80	60	92	94	65	59	60	60	62	90	60	67	72	59	72	72	90
	Stereo	90	94	90	65	72	61	62	0	78	92	60	70	100	60	93	90	100	65	89	70	69	92	71	72	60
MHH_SterMusCI_11	Mono	70	72	23	23	50	74	69	66	30	48	66	50	48	48	48	68	73	73	26	74	43	63	25	65	5
	Double Mono	66	73	25	22	53	72	47	52	47	41	67	30	49	48	45	67	50	76	26	46	47	68	24	70	6
	Stereo	66	75	26	26	54	68	70	65	51	44	66	50	50	49	45	69	50	76	27	50	42	67	28	68	5
MHH_SterMusCI_12	Mono	28	35	28	30	46	25	14	31	32	20	60	60	24	31	17	49	51	60	52	83	20	49	24	60	37
	Double Mono	80	42	24	54	21	52	10	50	15	20	39	39	25	21	41	71	36	35	41	29	42	20	30	71	31
	Stereo	28	60	56	20	79	74	50	84	61	13	39	32	73	64	72	37	82	20	27	49	20	81	22	73	58
MHH_SterMusCI_13	Mono	63	80	62	58	52	56	57	58	66	54	86	67	65	75	69	75	50	87	46	72	52	79	70	76	64
	Double Mono	76	81	64	67	64	74	54	62	53	63	71	54	62	54	78	74	65	75	61	67	73	53	56	81	49
	Stereo	63	69	72	57	53	71	74	74	70	52	84	59	63	77	82	73	61	64	60	68	58	77	70	66	42
MHH_SterMusCI_14	Mono	35	94	34	34	48	50	46	30	49	68	70	0	30	71	31	41	71	70	28	100	54	61	29	31	35
	Double Mono	50	88	35	73	69	54	24	28	72	70	48	0	29	52	70	79	47	29	50	50	72	81	70	73	8
	Stereo	68	28	77	33	51	77	69	70	33	28	42	54	77	78	49	33	50	70	53	73	30	60	32	71	76
MHH_SterMusCI_15	Mono	9	60	20	21	19	22	10	19	20	45	64	90	10	14	18	20	30	97	25	95	12	42	20	19	9
	Double Mono	95	50	20	70	39	60	9	20	86	21	19	10	10	12	87	97	100	60	79	71	100	20	20	63	11
	Stereo	12	12	98	91	94	79	51	100	45	74	49	11	51	90	100	50	100	59	40	9	25	79	96	19	51
MHH_SterMusCI_16	Mono	10	10	10	10	10	20	20	20	20	10	20	0	20	20	10	20	10	10	10	20	20	20	10	20	20
	Double Mono	10	10	10	10	10	20	30	20	20	10	20	0	10	20	10	10	10	10	10	20	20	20	10	20	20
	Stereo	10	10	10	10	10	20	20	20	45	10	20	0	10	10	10	10	10	10	10	20	20	10	10	20	20
MHH_SterMusCI_17	Mono	59	64	58	69	69	49	63	67	61	70	74	74	73	64	72	72	75	63	42	72	59	73	67	60	60
	Double Mono	72	66	76	70	64	60	59	74	0	70	57	63	71	70	72	66	74	64	72	0	72	68	73	69	70
	Stereo	60	66	72	53	78	74	63	79	75	71	64	0	73	70	74	64	74	74	54	60	71	67	72	70	71
MHH_SterMusCI_18	Mono	70	79	72	89	74	13	68	92	83	66	90	56	91	74	100	87	50	95	81	84	68	94	76	91	24
	Double Mono	90	86	80	90	83	20	70	90	100	69	79	84	100	87	91	80	69	78	50	73	85	80	88	94	20
	Stereo	90	100	32	90	80	69	62	100	62	72	99	63	97	81	73	79	90	80	98	90	70	72	85	91	33
MHH_SterMusCI_19	Mono	58	76	74	77	81	55	52	78	67	82	58	100	72	79	71	46	100	79	70	100	74	74	57	49	73
	Double Mono	100	100	76	100	71	85	52	78	100	100	75	77	74	79	100	98	100	80	100	100	100	50	100	76	64
	Stereo	70	56	100	55	100	100	100	100	76	100	100	78	100	100	100	77	78	100	70	70	74	100	82	77	100
MHH_SterMusCI_20	Mono	70	51	70	49	70	68	54	53	50	69	56	51	69	50	56	56	74	52	10	44	50	52	55	67	53
	Double Mono	89	53	50	50	71	53	52	50	70	52	54	50	51	75	53	52	53	72	12	52	51	51	54	71	73
	Stereo	70	74	50	50	70	74	75	73	70	52	73	73	50	74	72	71	53	71	10	71	75	70	0	70	48
MHH_SterMusCI_NH_01	Mono	44	47	50	33	49	32	25	53	44	38	38	19	35	20	31	46	36	50	25	50	34	36	36	24	50
	Stereo	89	80	72	81	70	80	81	70	90	70	79	80	67	70	66	80	90	82	71	76	74	90	72	70	70
MHH_SterMusCI_NH_02	Mono	50	72	60	67	57	41	60	55	50	62	54	65	66	60	82	60	60	80	69	70	63	53	80	59	70
	Stereo	70	89	86	25	68	53	80	87	60	84	57	87	82	79	78	85	82	52	86	80	69	46	60	45	83
MHH_SterMusCI_NH_03	Mono	52	53	51	56	54	59	51	57	50	57	53	55	54	51	56	56	51	62	57	52	60	60	50	51	57
	Stereo	87	84	72	78	80	78	86	87	73	79	87	85	74	71	86	85	83	78	70	88	63	86	69	81	88
MHH_SterMusCI_NH_04	Mono	66	64	63	71	65	71	75	60	65	65	59	74	67	61	98	63	68	62	77	64	70	79	81	67	75
	Stereo	100	100	100	100	100	100	100	100	100	100	100	100	100	100	89	100	100	100	100	100	81	100	100	100	100
MHH_SterMusCI_NH_05	Mono	31	40	49	48	50	30	49	95	30	91	88	70	28	8	50	51	30	31	70	50	100	11	32	30	28
	Stereo	50	70	95	90	90	70	91	19	73	50	50	70	28	49	50	0	51	30	30	86	100	44	90	71	28
MHH_SterMusCI_NH_06	Mono	30	14	41	36	30	10	34	40	19	50	20	10	10	28	50	40	42	51	38	50	40	46	40	40	51
	Stereo	70	79	80	70	80	84	85	71	70	76	79	80	60	61	71	72	75	79	61	75	72	91	84	74	71
MHH_SterMusCI_NH_07	Mono	60	60	50	50	60	50	60	70	50	50	60	70	50	50	50	50	50	50	70	60	50	50	70	50	50
	Stereo	90	80	50	70	80	80	70	100	70	60	80	100	70	70	60	70	70	60	90	60	70	70	90	70	90
MHH_SterMusCI_NH_08	Mono	50	70	70	60	70	50	60	50	50	70	60	50	60	70	70	70	60	70	60	70	50	60	66	71	60
	Stereo	92	90	90	90	70	90	87	82	84	90	91	80	80	90	90	80	80	98	70	70	88	100	93	90	83
MHH_SterMusCI_NH_09	Mono	49	48	52	68	70	49	50	48	50	48	32	31	50	30	70	48	48	48	50	29	29	29	53	28	50
	Stereo	92	91	88	97	70	70	70	89	91	90	49	70	90	70	89	89	70	69	71	66	50	89	71	49	69
MHH_SterMusCI_NH_10	Mono	61	68	72	74	58	66	65	69	0	59	74	68	60	70	68	60	71	71	69	70	71	74	79	61	65
	Stereo	77	86	83	83	85	84	82	82	0	80	83	81	84	72	85	72	78	85	59	80	80	83	81	84	90
MHH_SterMusCI_01	Mono	60	36	59	73	58	74	54	67	50	45	40	63	70	63	67	74	48	75	70	65	40	69	64	68	40
	Stereo	61	41	50	64	47	77	53	67	43	47	40	66	64	68	62	64	62	65	63	57	49	64	74	70	37
MHH_SterMusCI_02	Mono	90	90	90	90	90	90	90	90	90	90	90	90	80	80	80	90	80	80	100	90	80	80	90	90	80
	Stereo	90	90	90	90	90	100	100	100	90	90	100	90	90	90	90	100	90	90	90	100	80	90	90	90	90
MHH_SterMusCI_03	Mono	53	33	27	53	53	51	51	11	35	51	53	34	28	51	54	36	75	56	50	30	30	0	52	34	13
	Stereo	32	50	91	53	50	71	89	33	53	71	70	51	71	90	92	74	35	32	70	71	52	0	70	55	33
MHH_SterMusCI_04	Mono	10	40	40	30	50	29	40	30	80	60	40	40	50	30	50	34	40	20	30	40	20	30	50	50	30
	Stereo	80	90	89	90	60	91	80	90	60	80	70	90	90	90	70	90	70	60	82	62	50	90	80	80	80
MHH_SterMusCI_05	Mono	50	70	64	62	43	71	45	51	41	83	42	48	79	62	50	64	74	70	60	66	89	46	52	68	70
	Stereo	100	98	96	90	96	100	100	100	74	62	80	83	100	100	87	100	96	96	93	92	72	100	100	96	100
MHH_SterMusCI_06	Mono	44	47	43	52	41	25	37	43	54	47	45	40	40	35	45	33	48	46	44	50	43	51	45	35	46
	Stereo	81	81	83	88	85	79	91	85	81	81	78	77	79	79	81	78	94	76	87	89	86	84	87	77	81
MHH_SterMusCI_07	Mono	52	50	65	70	55	75	51	54	50	59	50	51	51	53	65	76	51	65	52	54	53	71	51	54	72
	Stereo	91	77	50	50	52	90	71	64	50	39	53	70	72	70	52	75	70	89	66	77	50	52	68	76	53
MHH_SterMusCI_08	Mono	68	88	64	73	70	58	71	72	68	73	87	73	65	73	66	64	63	58	69	64	77	64	85	60	62
	Stereo	100	100	100	100	100	100	100	100	100	100	82	100	100	100	100	85	100	100	100	100	90	100	70	93	39
MHH_SterMusCI_09	Mono	20	10	29	70	70	10	10	25	30	70	36	30	30	28	45	58	50	60	80	40	67	70	60	20	13
	Stereo	20	10	53	76	89	30	31	40	30	70	52	40	33	51	63	60	65	72	90	50	70	92	50	22	16
MHH_SterMusCI_10	Mono	50	80	43	50	47	57	60	49	57	53	60	36	60	60	50	60	58	50	48	44	52	62	63	50	42
	Stereo	90	82	56	80	43	58	82	85	58	87	60	57	93	90	80	90	80	91	71	56	50	82	83	90	53
MHH_SterMusCI_11	Mono	66	66	45	45	66	70	66	44	45	46	64	47	45	46	47	45	68	67	28	68	64	73	44	22	5
	Stereo	65	68	46	44	51	70	68	49	47	51	64	49	43	47	49	46	70	68	27	67	65	73	47	47	5
MHH_SterMusCI_12	Mono	49	50	41	50	55	36	20	25	44	24	37	45	44	23	46	33	40	53	27	33	30	70	33	32	28
	Stereo	80	81	68	80	16	78	78	65	53	62	37	70	72	71	72	67	86	89	61	79	23	87	17	85	68
MHH_SterMusCI_13	Mono	69	70	94	72	74	54	88	72	73	77	92	52	62	59	66	88	62	74	64	73	76	72	70	65	53
	Stereo	54	60	72	66	70	48	88	50	71	77	88	62	36	35	67	69	59	53	64	72	75	100	69	64	41
MHH_SterMusCI_14	Mono	30	53	49	48	52	47	34	50	50	47	50	50	26	50	51	50	71	47	52	50	67	50	67	53	0
	Stereo	70	33	95	73	79	70	75	91	75	69	70	52	73	100	50	74	49	94	70	71	46	90	54	73	70
MHH_SterMusCI_15	Mono	90	67	51	76	80	25	60	42	53	84	27	30	83	22	74	44	72	93	31	92	54	21	52	74	58
	Stereo	26	67	9	49	41	53	11	50	74	35	82	86	20	63	81	60	80	20	48	32	54	74	81	13	45
MHH_SterMusCI_16	Mono	20	40	40	10	20	43	44	20	20	10	41	0	20	18	20	37	20	20	21	20	20	0	20	40	20
	Stereo	20	40	43	20	20	42	39	20	20	10	42	0	10	20	20	40	20	10	10	20	20	52	20	40	40
MHH_SterMusCI_17	Mono	65	60	68	71	70	54	75	71	62	76	61	70	69	72	65	0	73	76	75	73	70	57	74	60	44
	Stereo	65	72	42	71	70	92	74	70	61	76	60	75	69	40	66	69	85	82	67	80	70	20	70	68	38
MHH_SterMusCI_18	Mono	95	86	71	89	100	15	100	72	89	81	95	0	100	74	84	74	68	99	93	70	90	93	79	78	89
	Stereo	30	82	44	67	80	63	50	66	85	79	100	0	60	77	44	45	51	79	23	91	91	64	76	91	40
MHH_SterMusCI_19	Mono	72	76	53	72	72	77	55	74	75	75	70	75	70	30	72	71	88	77	72	76	78	74	74	50	35
	Stereo	100	91	49	82	71	87	69	76	95	100	48	100	100	73	67	74	77	98	73	94	73	100	97	97	34
MHH_SterMusCI_20	Mono	70	70	50	71	69	49	69	68	89	69	69	68	70	70	70	65	70	70	69	68	70	68	69	69	50
	Stereo	89	70	71	89	90	90	90	89	70	88	89	68	90	89	70	75	70	90	88	90	70	89	90	88	50
MHH_SterMusCI_21	Mono	70	40	45	54	82	30	70	81	0	51	51	70	50	70	68	84	97	70	95	57	54	48	80	65	67
	Double Mono	86	80	32	83	71	73	56	60	0	91	66	33	80	17	90	34	80	50	20	37	83	60	69	43	40
	Stereo	50	70	80	37	37	54	44	86	0	76	73	85	64	85	50	70	51	90	70	77	75	85	53	80	85
MHH_SterMusCI_22	Mono	40	54	29	51	44	30	60	49	43	42	72	58	32	52	48	33	62	46	32	50	51	69	50	63	42
	Double Mono	59	50	30	50	52	40	48	40	42	47	62	54	49	54	52	47	64	61	42	53	42	60	44	79	30
	Stereo	54	59	37	60	60	37	53	56	32	49	62	70	41	45	47	40	60	54	49	55	52	60	60	71	30
MHH_SterMusCI_23	Mono	32	30	29	29	80	48	42	30	40	30	60	37	18	34	23	37	73	58	21	88	42	83	24	25	34
	Double Mono	71	52	28	71	70	74	31	30	60	65	42	24	16	34	47	51	67	53	63	80	49	80	37	37	6
	Stereo	52	34	62	20	95	60	66	50	70	42	50	62	65	70	70	70	63	67	43	68	23	72	25	51	49
MHH_SterMusCI_24	Mono	40	51	52	62	55	55	36	40	40	60	50	74	60	43	56	90	50	64	25	52	55	55	52	50	30
	Double Mono	58	56	63	70	72	32	55	63	54	48	70	57	42	51	77	70	70	92	39	72	51	61	74	50	54
	Stereo	72	74	77	62	81	72	72	60	69	73	87	70	75	68	91	76	80	80	70	80	71	82	60	79	70
MHH_SterMusCI_25	Mono	67	66	53	44	72	60	31	30	49	44	73	69	47	50	53	64	56	54	70	52	50	64	52	62	24
	Double Mono	47	51	66	33	64	64	34	50	49	48	66	56	0	55	55	54	51	70	46	63	46	61	51	66	29
	Stereo	70	54	66	37	70	70	52	43	33	49	66	37	70	57	48	55	50	70	35	61	53	54	66	51	28
MHH_SterMusCI_26	Mono	80	72	68	74	67	76	40	64	50	74	79	73	60	52	55	61	43	78	70	50	70	43	71	92	30
	Double Mono	63	90	40	72	50	71	68	46	77	55	54	50	60	51	97	66	58	46	70	70	74	77	70	73	32
	Stereo	77	70	41	50	64	70	70	79	50	46	74	79	62	75	47	62	63	44	52	75	70	45	50	77	53
MHH_SterMusCI_27	Mono	67	75	35	52	37	0	35	66	40	71	38	26	46	38	50	39	77	72	70	43	41	72	40	41	15
	Double Mono	90	75	54	44	25	0	54	59	40	50	65	30	70	60	78	51	80	90	61	46	57	71	46	40	14
	Stereo	70	75	35	47	25	4	86	91	60	52	88	60	80	80	74	50	80	80	80	50	39	100	74	41	17
MHH_SterMusCI_29	Mono	68	82	89	81	95	76	81	85	71	84	86	69	80	75	84	80	89	96	75	98	88	90	78	84	75
	Double Mono	82	83	77	84	83	74	88	95	73	79	97	70	82	76	91	88	76	89	85	89	77	90	80	83	67
	Stereo	89	82	76	90	78	90	80	80	85	85	87	94	80	95	95	88	96	91	75	90	79	100	84	93	78
MHH_SterMusCI_30	Mono	61	60	70	0	56	67	40	31	85	85	56	50	0	0	54	55	40	55	50	61	69	56	61	50	27
	Double Mono	79	66	70	50	85	80	69	70	70	74	55	0	67	88	85	75	73	46	48	74	74	80	73	49	26
	Stereo	81	71	72	80	85	82	50	82	50	88	80	70	69	70	51	93	82	67	47	61	80	92	72	68	27
MHH_SterMusCI_21	Mono	75	52	62	40	70	80	30	70	56	56	67	50	36	50	45	80	63	73	50	71	57	62	69	52	50
	Stereo	61	67	82	52	54	72	60	48	40	66	75	45	56	68	0	71	41	53	74	50	58	77	76	70	77
MHH_SterMusCI_22	Mono	54	49	50	70	70	25	68	57	59	55	60	61	39	50	33	50	67	73	36	69	0	44	50	55	30
	Stereo	63	57	40	75	70	10	50	60	62	43	70	46	48	41	46	50	54	63	40	64	60	50	54	65	17
MHH_SterMusCI_23	Mono	66	44	57	57	85	57	45	42	66	70	53	55	51	24	65	75	56	71	72	77	74	48	57	44	46
	Stereo	75	48	47	54	70	68	50	52	57	65	67	68	43	7	73	72	76	67	65	87	82	73	70	45	25
MHH_SterMusCI_24	Mono	77	61	62	71	72	68	52	56	51	60	72	60	75	64	57	67	61	70	50	70	50	70	65	44	35
	Stereo	60	67	67	72	70	60	58	58	60	57	64	60	74	74	53	73	56	70	63	72	51	64	62	42	31
MHH_SterMusCI_25	Mono	80	90	80	81	80	82	82	76	80	82	64	75	78	85	76	87	88	87	82	81	76	79	88	84	74
	Stereo	85	86	92	81	81	81	80	77	80	82	67	76	79	83	82	86	86	85	88	81	76	77	81	84	77
MHH_SterMusCI_26	Mono	76	70	60	50	60	61	63	69	56	60	70	70	60	70	80	70	59	60	59	55	63	80	70	90	60
	Stereo	90	57	81	52	50	80	71	76	55	58	62	62	70	82	66	60	70	71	60	70	66	73	50	100	70
MHH_SterMusCI_27	Mono	87	73	62	70	58	20	63	74	22	54	80	40	60	59	83	50	80	52	76	52	42	75	67	72	56
	Stereo	100	73	81	72	58	20	100	100	22	55	91	40	52	80	89	51	80	98	80	52	50	79	72	70	32
MHH_SterMusCI_29	Mono	96	97	93	88	94	91	85	90	86	88	92	93	88	90	91	94	92	94	90	94	93	95	88	90	85
	Stereo	97	98	99	94	94	99	88	98	92	93	96	95	91	95	93	94	93	97	89	99	90	94	93	94	88
MHH_SterMusCI_30	Mono	72	70	51	75	79	29	44	77	67	87	53	87	94	50	53	48	73	0	68	79	76	63	84	0	31
	Stereo	91	70	77	89	68	44	73	71	79	89	53	95	72	50	65	66	91	75	52	91	66	74	86	89	7
MHH_SterMusCI_21	BImodal	77	60	60	80	80	80	70	73	75	59	73	75	62	80	75	64	58	80	74	72	60	84	80	84	76
	CI	60	43	46	64	72	64	61	50	62	50	60	64	55	67	62	51	60	56	52	50	37	72	65	59	66
	HI	60	44	37	54	56	40	48	39	50	30	50	46	40	60	44	30	46	39	40	31	48	51	50	41	52
MHH_SterMusCI_22	BImodal	59	69	55	70	59	50	70	63	50	60	53	62	49	53	40	53	58	56	53	58	60	72	60	61	23
	CI	45	50	47	53	47	38	58	51	28	46	50	44	30	43	42	40	45	47	56	43	37	55	44	36	34
	HI	37	47	38	38	29	33	39	40	29	31	35	27	29	40	30	34	32	36	29	32	30	48	28	29	19
MHH_SterMusCI_23	BImodal	65	48	74	67	71	76	58	58	60	83	63	71	51	43	82	66	94	80	68	63	62	81	65	45	9
	CI	42	33	70	50	44	57	47	43	47	57	56	43	20	20	53	48	69	62	55	45	54	71	43	42	9
	HI	7	7	14	10	30	8	10	19	7	11	6	13	7	17	7	31	20	9	33	11	20	17	10	5	5
MHH_SterMusCI_24	BImodal	63	70	60	80	60	76	70	66	79	89	72	70	74	70	70	93	76	77	60	75	65	94	64	53	20
	CI	47	33	20	54	24	5	27	10	40	48	30	40	62	10	52	27	5	42	30	54	30	22	41	23	16
	HI	26	47	47	47	60	53	56	42	65	70	90	34	42	70	20	70	46	66	45	32	52	70	51	42	3
MHH_SterMusCI_25	BImodal	85	60	77	84	79	78	81	75	82	71	75	85	77	80	76	90	75	86	54	87	73	86	79	85	5
	CI	2	6	6	3	1	1	1	1	2	6	1	1	1	3	1	3	9	3	5	1	5	4	2	2	1
	HI	85	47	83	83	78	79	76	72	85	56	74	80	75	65	79	89	64	86	81	87	81	89	76	84	4
MHH_SterMusCI_26	BImodal	68	70	70	67	58	70	50	66	70	40	50	66	51	70	74	80	0	62	0	52	61	60	70	70	70
	CI	80	80	80	80	70	62	83	81	77	50	60	81	61	60	64	71	71	50	0	73	70	79	74	62	80
	HI	60	50	50	50	46	46	33	41	23	20	21	22	19	40	20	40	48	40	0	42	29	36	32	50	24
MHH_SterMusCI_27	BImodal	100	93	63	73	46	39	100	70	40	62	99	50	50	82	80	58	89	94	63	38	70	100	82	78	29
	CI	45	29	32	32	16	5	66	46	1	14	41	15	13	41	31	40	47	70	10	12	12	50	30	43	0
	HI	37	65	12	37	26	0	50	34	6	41	52	19	44	41	51	40	49	70	14	1	60	72	51	40	0
MHH_SterMusCI_29	BImodal	91	94	90	93	93	89	90	96	92	91	90	93	93	90	89	95	93	90	89	90	91	98	85	91	47
	CI	19	18	23	23	37	40	22	27	17	30	20	17	21	23	17	23	20	25	14	33	20	39	9	10	7
	HI	60	57	54	58	74	68	70	64	63	59	62	58	58	60	60	64	63	66	58	64	56	53	53	59	46
MHH_SterMusCI_30	BImodal	89	72	85	72	0	72	84	86	84	90	90	75	53	80	90	93	89	91	93	81	76	90	88	47	5
	CI	57	57	51	29	45	48	24	20	46	20	58	65	13	18	34	54	46	76	45	59	42	19	29	48	3
	HI	36	8	21	49	22	29	25	47	11	62	22	8	30	40	61	12	16	27	55	12	8	48	49	0	0
